# Supplementary material for: Synergistic Modulation of Seed Metabolites and Enzymatic Antioxidants Tweaks Moisture Stress Tolerance in Non-Cultivated Traditional Rice Genotypes during Germination
Source: Plants (Basel). 2022 Mar 14;11(6):775. doi: 10.3390/plants11060775 (PMC8955497; doi:10.3390/plants11060775)
Supplement: Supplementary file 1 [file plants-11-00775-s001.zip]

Archive with 1 entries (1 files):
- plants-1615883-supplementary.pdf
